# Supplementary material for: Identification and Validation of T-Cell Exhaustion Signature for Predicting Prognosis and Immune Response in Pancreatic Cancer by Integrated Analysis of Single-Cell and Bulk RNA Sequencing Data
Source: Diagnostics (Basel). 2024 Mar 21;14(6):667. doi: 10.3390/diagnostics14060667 (PMC10968840; doi:10.3390/diagnostics14060667)
Supplement: Supplementary file 1 [file diagnostics-14-00667-s001.zip]

Archive with 1 entries (1 files):
- diagnostics-2900255-supplementary.xlsx
